# Supplementary material for: High‐throughput 3D modelling to dissect the genetic control of leaf elongation in barley (Hordeum vulgare)
Source: Plant J. 2019 Feb 22;98(3):555–70. doi: 10.1111/tpj.14225 (PMC6850118; doi:10.1111/tpj.14225)
Supplement: Supplementary file 2 — Table S1. Trait description – Description of all 2D and 3D traits extracted from the image analysis and time intervals analysed for the Hordeum vulgare mapping population. Table S2. Heritability – Values of heritability determined for individual traits listed in Table S1, traits with h > 0.1 were used for QTL analysis of the Hordeum vulgare mapping population. Table S3. Significant QTL – overview of all significant QTL with time intervals determined by wgaim method for the Hordeum vulgare mapping population. Table S4. Overview QTL – Table of all significant QTL sorted by 2D and 3D traits and chromosome position for the Hordeum vulgare mapping population. Table S5. Candidate genes – List of all candidate genes identified between the flanking markers for the respective QTL based on the latest release of the Hordeum vulgare genome. Table S6. Genetic correlation between traits, based on the correlation between the Best Linear Unbiased Predictors (BLUPs) – control traits. Table S7. Genetic correlation between traits, based on the correlation between the Best Linear Unbiased Predictors (BLUPs) – salt traits. [file TPJ-98-555-s002.xlsx]

## Sheet: Index
Table No.	Description
Table S1	Trait description - Description of all 2D and 3D traits extracted from the image analysis and time intervals analysed for the Hordeum vulgare mapping population
Table S2	Heritability - Values of heritability determined for individual traits listed in Table S1, traits with h>0.1 were used for QTL analysis of the Hordeum vulgare mapping population
Table S3	Significant QTL - overview of all significant QTL with time intervals determined by wgaim method for the Hordeum vulgare mapping population
Table S4	Overview QTL - Table of all significant QTL sorted by 2D and 3D traits and chromosome position for the Hordeum vulgare mapping population
Table S5	Candidate genes - List of all candidate genes identified between the flanking markers for the respective QTL based on the latest release of the Hordeum vulgare genome
Table S6	Genetic correlation between traits, based on the correlation between the Best Linear Unbiased Predictors (BLUPs) - control traits
Table S7	Genetic correlation between traits, based on the correlation between the Best Linear Unbiased Predictors (BLUPs) - salt traits

## Sheet: Table S1-Trait description
Image processing method	Trait name	Time points/intervals (DAP)	Description
Basic 2D image analysis extracting projected shoot area (PSA) of whole plant shoot from 3 images (2 side views, 1 top view)	PSA.smooth	21, 24, 28	Projected shoot area (PSA) or derived growth rates at given time points or intervals
	PSA.smooth.AGR	21-22, 22-23, 23-24, 24-25, 21-24, 24-28
	PSA.smooth.RGR	21-22, 22-23, 23-24, 24-25, 21-24, 24-28
Structural modelling of plant shoot and individual leaves from 6 images (5 side views, 1 top view)	total.length.smooth	21, 24, 28	Total leaf length or derived growth rates at given time points or intervals
	total.length.smooth.AGR	21-22, 22-23, 23-24, 24-25, 21-24, 24-28
	total.length.smooth.RGR	21-22, 22-23, 23-24, 24-25, 21-24, 24-28
	mean.length.smooth	21, 24, 28	Mean leaf length (total length/number of leaves) or derived growth rates at given time points or intervals
	mean.length.smooth.AGR	21-22, 22-23, 23-24, 24-25, 21-24, 24-28
	mean.length.smooth.RGR	21-22, 22-23, 23-24, 24-25, 21-24, 24-28
	num.leaves	24, 28	Number of leaves
	L4.length.smooth	21, 22, 23, 24, 25, 26, 27, 28	Length of leaf 4 at given time points

## Sheet: Table S2-Heritability
Trait	Heritability		Traits with a heritability greater than 0.1 (bold) underwent QTL analysis
	Control	Salt
PSA.smooth.21	0.372483	0.232276
PSA.smooth.24	0.316392	0.353915
PSA.smooth.28	0.336098	0.357017
PSA.smooth.AGR.21to22	0.255244	0.391244
PSA.smooth.AGR.22to23	0.200675	0.269858
PSA.smooth.AGR.23to24	0.266767	0.136721
PSA.smooth.AGR.24to25	0.343984	0.173668
PSA.smooth.AGR.21to24	0.243795	0.290375
PSA.smooth.AGR.24to28	0.214139	0.125436
PSA.smooth.RGR.21to22	0.363296	0.221256
PSA.smooth.RGR.22to23	0.191812	0.155568
PSA.smooth.RGR.23to24	0.202582	0.240847
PSA.smooth.RGR.24to25	0.196113	0.293268
PSA.smooth.RGR.21to24	0.264606	0.201997
PSA.smooth.RGR.24to28	4.2966e-09	3.38196e-08
total.length.smooth.21	0.26908	0.103729
total.length.smooth.24	0.070533	0.119161
total.length.smooth.28	0.128871	1.83708e-09
total.length.smooth.AGR.21to22	0.0785224	0.175366
total.length.smooth.AGR.22to23	4.1103e-07	0.134095
total.length.smooth.AGR.23to24	1.07366e-06	0.0441405
total.length.smooth.AGR.24to25	0.0810976	7.93046e-07
total.length.smooth.AGR.21to24	2.83763e-07	0.108418
total.length.smooth.AGR.24to28	0.133109	1.06717e-06
total.length.smooth.RGR.21to22	0.0486722	0.269443
total.length.smooth.RGR.22to23	1.18117e-07	0.165621
total.length.smooth.RGR.23to24	0.0505102	0.0428347
total.length.smooth.RGR.24to25	0.0178167	0.00638489
total.length.smooth.RGR.21to24	0.00425158	0.177308
total.length.smooth.RGR.24to28	7.80614e-07	0.130182
mean.length.smooth.21	0.191596	0.182059
mean.length.smooth.24	0.204156	0.499813
mean.length.smooth.28	0.242959	0.310658
mean.length.smooth.AGR.21to22	0.129169	0.230518
mean.length.smooth.AGR.22to23	0.0698862	0.326949
mean.length.smooth.AGR.23to24	0.0869655	0.266129
mean.length.smooth.AGR.24to25	1.11714e-06	0.147832
mean.length.smooth.AGR.21to24	0.0594366	0.278839
mean.length.smooth.AGR.24to28	0.387819	3.41128e-07
mean.length.smooth.RGR.21to22	0.209924	0.182718
mean.length.smooth.RGR.22to23	0.124082	0.278595
mean.length.smooth.RGR.23to24	5.30761e-07	0.197159
mean.length.smooth.RGR.24to25	0.0226003	0.0727201
mean.length.smooth.RGR.21to24	0.121124	0.227899
mean.length.smooth.RGR.24to28	0.417117	4.27879e-07
num.leaves.24	3.93852e-07	0.276303
num.leaves.28	0.20021	0.230905
L4.length.smooth.21	0.188578	0.0727705
L4.length.smooth.22	0.182214	0.17181
L4.length.smooth.23	0.0730145	0.384498
L4.length.smooth.24	0.145864	0.437337
L4.length.smooth.25	0.183363	0.489875
L4.length.smooth.26	0.282971	0.495691
L4.length.smooth.27	0.416371	0.233304
L4.length.smooth.28	0.530267	0.402266

## Sheet: Table S3-Significant QTL
Trait	Treatment	Chr	Left Marker	cM	Right Marker	cM	LOD SCORE						EFFECT						%VARIATION ACCOUNTED FOR						Timepoints and intervals are depicted in blue
										24		28				24		28				24		28
PSA.smooth	CONTROL	2H	TP81048	34.25	TP33222(C)	34.99				3.6		3.4				2.814		4.534				0.4		0.6
							21-22	22-23	23-24	24-25	21-24	24-28	21-22	22-23	23- 24	24-25	21-24	24-28	21-22	22-23	23-24	24-25	21-24	24-28
PSA.smooth.AGR	CONTROL	2H	TP81048	34.25	TP33222(C)	34.99	5.8	6.2	6.7		6.5		0.428	0.503	0.582		0.504		0.8	1.5	7		1.5
	SALT	1H	TP71640	9.61	TP96930(C)	9.83				2.1						-0.234						1.1
		1H	TP62016(C)	102.23	TP90316(C)	102.44			2.6	3.7					0.286	0.318					1.6	2
		2H	TP69622	34.06	TP81048	34.25				1.9						0.231						1.1
		2HL	TP84675(C)	38.55	TP107011(C)	38.94				1.8						-0.21						0.9
		3H	TP94208(C)	42.04	TP69565	42.6			2.2	2.6					0.253	0.258					1.3	1.3
		3H	TP108195(C)	88.71	TP59656(C)	89.15						3.3						0.359						2.2
		3H	TP23774	101.45	TP72174(C)	101.91				1.9						0.226						1
		4H	TP46344	28.41	TP42024	28.6				2.5						-0.252						1.3
		6H	TP53211(C)	20.36	TP93845(C)	29.88				2.4						-0.265						1.4
PSA.smooth.RGR*1000	CONTROL	2H	TP62195(C)	33.43	TP31463(C)	33.62	4.4	5.1	4.7		5.5		4.362	4.1	4.207		4.139		4.1	5	4.6		5.5
		5HL	TP18752(C)	73.45	TP30249(C)	73.88			2.2						-2.747						2
		6H	TP66323	66.12	TP53005(C)	66.33		4.2			3.9			-3.58			-3.346			3.8			3.6
	SALT	1H	TP97325	168.18	TP91530	168.8			2.1						2.184						1.2
		2H	TP14888	87.45	TP42379	87.88				4.6						4.152						4
		2H	TP104318	102.36	TP18962	103.18				2.6						-3.19						2.3
		2H	TP86051	139.9	TP11457	140.5				2.4						2.448						1.4
		3H	TP69565	42.6	TP105536	48.67		2.1			1.9			2.492			2.277			1.6			1.4
		3H	TP12545(C)	82.73	TP97249(C)	82.93			3.2						2.735						1.9
		3H	TP23774	101.45	TP72174(C)	101.91				3						2.771						1.8
		3H	TP53914	136.59	TP13642	137.19				3						2.823						1.8
		3H	TP106264	171.85	TP15903	172.64				3						-3.34						2.6
		5HL	TP89256	32.11	TP93147(C)	32.67			2.6						-2.441						1.5
		5HL	TP105345(C)	52.53	TP57274	55				1.7						-2.208						1.1
		6H	TP44443	70.57	TP35167(C)	70.94			2.4						-2.406						1.4
		7H	TP8164	177.93	TP103594(C)	180.24		4.5			4.5			-4.332			-4.108			4.7			4.6
		7H	TP103594(C)	180.24	TP37064	180.42			6.3						-4.658						5.4
		7H	TP22801(C)	193.08	TP13599	193.28		2.5	3.8		2.7			3.122	3.616		3.058			2.5	3.3		2.6
							21			24		28	21			24		28	21			24		28
total.length.smooth	CONTROL	1H	TP20118	121.04	TP420262(C)	121.24						4.3						8.811						3.5
		2HL	TP29075	9.13	TP53824(C)	9.91	1.8						-0.943						0.2
	SALT	1H	TP74250	117.43	TP17364	119.78				2.8						5.025						2.3
		3H	TP13555(C)	67.56	TP42150(C)	67.95				3.5						5.5						2.7
		3H	TP64173	167.17	TP79836(C)	167.4				3.7						6.241						3.6
							21-22	22-23	23-24	24-25	21-24	24-28	21-22	22-23	23- 24	24-25	21-24	24-28	21-22	22-23	23-24	24-25	21-24	24-28
total.length.smooth.AGR	CONTROL	1H	TP20118	121.04	TP42062(C)	121.24						4.8						1.177						0.9
	SALT	1H	TP18034	114.17	TP73405(C)	114.56		2.4			2.4			0.715			0.683			1.9			2
		3H	TP13555(C)	67.56	TP42150(C)	67.95		2.3			2.2			0.697			0.645			1.8			1.7
		3H	TP63697	166.09	TP58206	166.5	3						0.796						2.9
		3H	TP64173	167.17	TP79836(C)	167.4		4.1			3.9			1.035			0.908			4			3.8
							21			24		28	21			24		28	21			24		28
mean.length.smooth	CONTROL	1H	TP17364	119.78	TP97820(C)	120.21	2.7			4.3			0.323			0.449			0.3			0.4
		3H	TP34089	4.03	TP11405(C)	4.22				2.3						0.306						0.2
		3H	TP42607	109.16	TP83668	111.06				2						0.321						0.2
		6H	TP97517	71.7	TP86277	71.9				3.6		2.7				0.412		0.527				0.3		2.1
		6H	TP80391(C)	91.03	TP60469	92.64	3						0.355						0.3
		7H	TP44686	186.58	TP53282	187.91				3.2						-0.395						0.3
num.leaves	CONTROL	2H	TP3684(C)	13.67	TP62517(C)	13.86						2.2						-0.25						1.8
		3H	TP19460	118.75	TP42873(C)	118.95						3						-0.299						2.6
		5H	TP96380	56.57	TP30788	56.8						2.1						-0.255						1.9
		6H	TP17402(C)	74.2	TP41787	80.58						3.2						-0.34						3.3
	SALT	1H	TP18034	114.17	TP73405(C)	114.56				1.7						0.21						1.3
		3H	TP76990	68.73	TP56916	69.5				5						0.4						3.8
		3H	TP63697	166.09	TP58206	166.5						1.8						0.234						1.6
		3H	TP64173	167.17	TP79836(C)	167.4				3						0.288						2.4
		5H	TP33797	51.83	TP99308	52.03						2.2						-0.252						1.9
		6H	TP2746	19.79	TP24183(C)	19.98				2.2						-0.246						1.7
		6H	TP66323	66.12	TP53005(C)	66.33						2.9						-0.268						2.2
		7H	TP106829	7.93	TP93564(C)	8.16						2.2						-0.227						1.5
		7H	TP65726(C)	33.13	TP105660	33.7				1.7						-0.218						1.4
							21	22	23	24	25	28	21	22	23	24	25	28	21	22	23	24	25	28
L4.length.smooth	CONTROL	1H	TP46316	139.54	TP3715(C)	139.98						2.1						1.149						0.4
		2H	TP62195(C)	33.43	TP31463(C)	33.62	1.9						-0.978						2
		4H	TP68072	95.27	TP677(C)	95.47						2.3						1.191						0.4
	SALT	1H	TP18844	172.67	TP18978	172.86		2.6	4.4					-0.918	-1.24					0.1	0.4
		1H	TP18978	172.86	TP1650	174.44				3.5						-1.051						0.2
		2HL	TP4272	10.5	TP49325	13.43		2.5						-0.947						0.1
		3H	TP32772(C)	68.15	TP85701	68.54			2						0.874						0.2
		3H	TP34488(C)	184.35	TP58962	184.54		6.5						2.233						0.6
		3H	TP82474(C)	194.14	TP28908(C)	195.06		5.3						-1.951						0.4
		5HL	TP19042	90.3	TP52812	90.75		2.6						0.935						0.1
		5HL	TP107920	91.36	TP33183	91.75				2.4						0.865						0.1
		5HL	TP33183	91.75	TP72365	92.55			3.2						1.054						0.3
		6H	TP53211(C)	20.36	TP93845(C)	29.88		2.1	2.3	2.2				-0.885	-0.999	-0.892				0.1	0.2	0.1
		7H	TP102184	115.57	TP106052(C)	115.76			2	2.5					1.032	1.056					0.3	0.2
		7H	TP31965	155.84	TP11623	156.26			2.8						1.134						0.3
		7H	TP6938	172.82	TP58579	173.2					2.5						-0.89						0.3
		7H	TP23255(C)	176.36	TP32384	177.31			3.6						-1.246						0.4

## Sheet: Table S4-QTL overview
2D imaging							Structural modelling							blue	control treatment
Chrom	Left marker	dist (cM)	Right marker	dist (cM)	Time Interval	Trait	Chrom	Left marker	dist (cM)	Right marker	dist (cM)	Tme Interval	Trait	red	salt treatment
1H	TP71640	9.61	TP96930(C)	9.83	24-25	PSA.smooth.AGR	1H	TP18034	114.17	TP73405(C)	114.56	24	num.leaves
	TP62016(C)	102.23	TP90316(C)	102.44	23-24;24-25	PSA.smooth.AGR						22-23;21-24	total.length.smooth.AGR
	TP97325	168.18	TP91530	168.8	23-24	PSA.smooth.RGR		TP74250	117.43	TP17364	119.78	24	total.length.smooth
								TP17364	119.78	TP97820(C)	120.21	21;24	mean.length.smooth
								TP20118	121.04	TP42062(C)	121.24	28	total.length.smooth
												24-28	total.length.smooth.AGR
								TP46316	139.54	TP3715(C)	139.98	28	L4.length.smooth
								TP18844	172.67	TP18978	172.86	22;23	L4.length.smooth
								TP18978	172.86	TP1650	174.44	24	L4.length.smooth
2H	TP62195(C)	33.43	TP31463(C)	33.62	21-22;22-23;23-24;21-24	PSA.smooth.RGR	2H	TP3684(C)	13.67	TP62517(C)	13.86	28	num.leaves
	TP69622	34.06	TP81048	34.25	24-25	PSA.smooth.AGR		TP62195(C)	33.43	TP31463(C)	33.62	21	L4.length.smooth
	TP81048	34.25	TP33222(C)	34.99	24;28	PSA.smooth
					21-22;22-23;23-24;21-24	PSA.smooth.AGR
	TP14888	87.45	TP42379	87.88	24-25	PSA.smooth.RGR
	TP104318	102.36	TP18962	103.18	24-25	PSA.smooth.RGR
	TP86051	139.9	TP11457	140.5	24-25	PSA.smooth.RGR
2HL	TP84675(C)	38.55	TP107011(C)	38.94	24-25	PSA.smooth.AGR	2HL	TP29075	9.13	TP53824(C)	9.91	21	total.length.smooth
								TP4272	10.5	TP49325	13.43	22	L4.length.smooth
3H	TP94208(C)	42.04	TP69565	42.6	23-24;24-25	PSA.smooth.AGR	3H	TP34089	4.03	TP11405(C)	4.22	24	mean.length.smooth
	TP69565	42.6	TP105536	48.67	22-23; 21-24	PSA.smooth.RGR		TP13555(C)	67.56	TP42150(C)	67.95	22-23;21-24	total.length.smooth.AGR
	TP12545(C)	82.73	TP97249(C)	82.93	23-24	PSA.smooth.RGR						24	total.length.smooth
	TP108195(C)	88.71	TP59656(C)	89.15	24-28	PSA.smooth.AGR		TP32772(C)	68.15	TP85701	68.54	23	L4.length.smooth
	TP23774	101.45	TP72174(C)	101.91	24-25	PSA.smooth.AGR		TP76990	68.73	TP56916	69.5	24	num.leaves
					24-25	PSA.smooth.RGR		TP42607	109.16	TP83668	111.06	24	mean.length.smooth
	TP53914	136.59	TP13642	137.19	24-25	PSA.smooth.RGR		TP19460	118.75	TP42873(C)	118.95	28	num.leaves
	TP106264	171.85	TP15903	172.64	24-25	PSA.smooth.RGR		TP63697	166.09	TP58206	166.5	21-22	total.length.smooth.AGR
												28	num.leaves
								TP64173	167.17	TP79836(C)	167.4	22-23;21-24	total.length.smooth.AGR
												24	num.leaves
												24	total.length.smooth
								TP34488(C)	184.35	TP58962	184.54	22	L4 length smooth
								TP82474(C)	194.14	TP28908(C)	195.06	22	L4.length.smooth
4H	TP46344	28.41	TP42024	28.6	24-25	PSA.smooth.AGR	4H	TP68072	95.27	TP677(C)	95.47	28	L4.length.smooth
							5H	TP33797	51.83	TP99308	52.03	28	num.leaves
								TP96380	56.57	TP30788	56.8	28	num.leaves
5HL	TP89256	32.11	TP93147(C)	32.67	23-24	PSA.smooth.RGR	5HL	TP19042	90.3	TP52812	90.75	22	L4.length.smooth
	TP105345(C)	52.53	TP57274	55	24-25	PSA.smooth.RGR		TP107920	91.36	TP33183	91.75	24	L4.length.smooth
	TP18752(C)	73.45	TP30249(C)	73.88	23-24	PSA.smooth.RGR		TP33183	91.75	TP72365	92.55	23	L4.length.smooth
6H	TP53211(C)	20.36	TP93845(C)	29.88	24-25	PSA.smooth.AGR	6H	TP2746	19.79	TP24183(C)	19.98	24	num.leaves
	TP66323	66.12	TP53005(C)	66.33	22-23;21-24	PSA.smooth.RGR		TP53211(C)	20.36	TP93845(C)	29.88	22;23;24	L4.length.smooth
	TP44443	70.57	TP35167(C)	70.94	23-24	PSA.smooth.RGR		TP66323	66.12	TP53005(C)	66.33	28	num.leaves
								TP97517	71.7	TP86277	71.9	24;28	mean.length.smooth
								TP17402(C)	74.2	TP41787	80.58	28	num.leaves
								TP80391(C)	91.03	TP60469	92.64	21	mean.length.smooth
7H	TP8164	177.93	TP103594(C)	180.24	22-23;21-24	PSA.smooth.RGR	7H	TP106829	7.93	TP93564(C)	8.16	28	num.leaves
	TP103594(C)	180.24	TP37064	180.42	23-24	PSA.smooth.RGR		TP65726	33.13	TP105660	33.7	24	num.leaves
	TP22801(C)	193.08	TP13599	193.28	22-23;23-24;21-24	PSA.smooth.RGR		TP102184	115.57	TP106052(C)	115.76	23;24	L4.length.smooth
								TP31965	155.84	TP11623	156.26	23	L4.length.smooth
								TP6938	172.82	TP58579	173.2	25	L4.length.smooth
								TP23255(C)	176.36	TP32384	177.31	23	L4.length.smooth
								TP44686	186.58	TP53282	187.91	24	mean.length.smooth

## Sheet: Table S5-Candidate genes
Chrom.	Left marker	Right marker	Interval position (cM)	Physical position (bp)	Candidate genes within interval	Time Interval	Trait	blue	control treatment	red	salt treatment
1H	TP71640	TP96930(C)	9.61-9.83	7222010- 7317971	HORVU1Hr1G003300- ABC transporter D family member 1	24-25	PSA.smooth.AGR
	TP62016(C)	TP90316(C)	102.23-102.44	496026569-496526569	HORVU1Hr1G072100- transposon_related? zinc-finger protein 3; HORVU1Hr1G072110- Coatomer subunit zeta-1; HORVU1Hr1G072120- Basic-leucine zipper (bZIP) transcription factor family protein; HORVU1Hr1G072140- respiratory burst oxidase homologue D; HORVU1Hr1G072160- respiratory burst oxidase homologue D; HORVU1Hr1G072170-Very-long-chain (3R)-3-hydroxyacyl-CoA dehydratase 2; HORVU1Hr1G072180- Riboflavi…	23-24;24-25	PSA.smooth.AGR
	TP18034	TP73405(C)	114.17-114.56	509483261-509516159	HORVU1Hr1G074940- transposon_related? Tubby-like F-box protein 8; HORVU1Hr1G074960- G-box binding factor 4	22-23;21-24 24	total.length.smooth.AGR num.leaves
	TP63868	TP17364	117.22-119.78	513139321-515694691	HORVU1Hr1G076060-30S ribosomal protein S19;HORVU1Hr1G076080-Delta DNA polymerase;HORVU1Hr1G076090-Dolichyl-diphosphooligosaccharide--protein glycosyltransferase subunit STT3A; HORVU1Hr1G076100-Chaperone protein ClpB;HORVU1Hr1G076110-Protein kinase superfamily protein; HORVU1Hr1G076120-Protein of unknown function (DUF506); HORVU1Hr1G076130-unknown function; HORVU1Hr1G076140-LRR receptor-like serin…	24	total.length.smooth
	TP17364	TP97820(C)	119.78-120.21	515444628- 515944628	HORVU1Hr1G076730-gibberellin 2-oxidase; HORVU1Hr1G076750-sequence-specific DNA binding transcription factors; HORVU1Hr1G076770- unknown function; HORVU1Hr1G076790- Kinesin-like protein; HORVU1Hr1G076800- DOF zinc finger protein 2; HORVU1Hr1G076810- Protein of unknown function (DUF3527); HORVU1Hr1G076860- cytidine deaminase 1; HORVU1Hr1G076870- proline iminopeptidase; HORVU1Hr1G076880- GTP-binding…	21;24	mean.length.smooth
	TP20118	TP42062(C)	121.04-121.24	516737329-516792562	HORVU1Hr1G077200- Leucine-rich repeat protein kinase family protein; HORVU1Hr1G077220- protein kinase family protein; HORVU1Hr1G077230- Cellulose-synthase-like C6	24-28 28	total.length.smooth.AGR; total.length.smooth
	TP46316	TP3715(C)	139.54-139.98	528988793-529586585	HORVU1Hr1G082250- alcohol dehydrogenase 1; HORVU1Hr1G082270- ROTUNDIFOLIA like 17; HORVU1Hr1G082310- Ethylene-responsive transcription factor 4; HORVU1Hr1G082320- Oral cancer-overexpressed protein 1; HORVU1Hr1G082330- Enoyl-CoA delta isomerase 3	28	L4.length.smooth
	TP97325	TP91530	168.18-168.8	548912277-549000231	HORVU1Hr1G091700- unknown function; HORVU1Hr1G091710-Phosphatidate cytidylyltransferase, mitochondrial; HORVU1Hr1G091720- Argonaute family protein; HORVU1Hr1G091730- Kinase-related protein of unknown function (DUF1296); HORVU1Hr1G091760- unknown function	23-24	PSA.smooth.RGR
	TP18844	TP18978	172.67-172.86	552227531-552359389	HORVU1Hr1G093000- B-block binding subunit of TFIIIC; HORVU1Hr1G093030- Serine/threonine-protein kinase SMG1;HORVU1Hr1G093080- SWI/SNF complex subunit SWI3C; HORVU1Hr1G093090- unknown_function	22;23	L4.length.smooth
	TP18978	TP1650	172.86-174.44	552227531-553088329	HORVU1Hr1G093000- B-block binding subunit of TFIIIC; HORVU1Hr1G093030- Serine/threonine-protein kinase SMG1;HORVU1Hr1G093080- SWI/SNF complex subunit SWI3C; HORVU1Hr1G093090- unknown_function; HORVU1Hr1G093120- Transducin/WD40 repeat-like superfamily protein; HORVU1Hr1G093150- Polyol transporter 5; HORVU1Hr1G093160- undescribed protein; HORVU1Hr1G093170- unknown function; HORVU1Hr1G093180- RNA po…	24	L4.length.smooth
2H	TP3684(C)	TP62517(C)	13.67-13.86	13083226-13083545	HORVU2Hr1G006180- Glutamyl-tRNA(Gln) amidotransferase subunit A	28	num.leaves
	TP62195(C)	TP31463[C]	33.43-33.62	28614096-28768326	HORVU2Hr1G013080- protein kinase family protein; HORVU2Hr1G013090- Telomeric repeat-binding factor 2; HORVU2Hr1G013110- tonoplast intrinsic protein 2; HORVU2Hr1G013130- protein kinase family protein; HORVU2Hr1G013150- unknown protein; HORVU2Hr1G013170- 2-oxoglutarate dehydrogenase, E1 component; HORVU2Hr1G013180- Kelch-like protein 1; HORVU2Hr1G013200- LITAF-domain-containing protein; HORVU2Hr1G0…	21-22;22-23;23-24;21-24 21	PSA.smooth.RGR L4.length.smooth
	TP69622	TP81048	34.06-34.25	28938807-29202919	HORVU2Hr1G013340- expansin B4; HORVU2Hr1G013350- RNA-binding (RRM/RBD/RNP motifs) family protein; HORVU2Hr1G013360- expansin B4; HORVU2Hr1G013370- Kinase interacting (KIP1-like) family protein; HORVU2Hr1G013380- expansin B4; HORVU2Hr1G013390- UDP-Glycosyltransferase superfamily protein; HORVU2Hr1G013400- pseudo-response regulator 7; HORVU2Hr1G013420- RING/U-box superfamily protein; HORVU2Hr1G0134…	24-25	PSA.smooth.AGR
	TP81048	TP33222(C)	34.25-34.99	28938807-29303360	HORVU2Hr1G013340- expansin B4; HORVU2Hr1G013350- RNA-binding (RRM/RBD/RNP motifs) family protein; HORVU2Hr1G013360- expansin B4; HORVU2Hr1G013370- Kinase interacting (KIP1-like) family protein; HORVU2Hr1G013380- expansin B4; HORVU2Hr1G013390- UDP-Glycosyltransferase superfamily protein; HORVU2Hr1G013400- pseudo-response regulator 7; HORVU2Hr1G013420- RING/U-box superfamily protein; HORVU2Hr1G0134…	21-22;22-23;23-24;21-24 24,28	PSA.smooth.AGR PSA.smooth
	TP14888	TP42379	87.45-87.88	194096557-227383726	HORVU2Hr1G040110- LRR receptor-like serine/threonine-protein kinase EFR;HORVU2Hr1G040120- LRR receptor-like serine/threonine-protein kinase EFR;HORVU2Hr1G040130- Internal alternative NAD(P)H-ubiquinone oxidoreductase A1, mitochondrial;HORVU2Hr1G040140-Secretory carrier-associated membrane protein 1;HORVU2Hr1G040170-Multiple organellar RNA editing factor 5, mitochondrial;HORVU2Hr1G040180-Phospholi…	24-25	PSA.smooth.RGR
	TP104318	TP18962	102.36-103.18	585852521-586352521	HORVU2Hr1G080820- B1358B12.17 protein; HORVU2Hr1G080860- Pentatricopeptide repeat-containing protein; HORVU2Hr1G080870- vacuolar iron transporter 1; HORVU2Hr1G080890- Anthranilate synthase	24-25	PSA.smooth.RGR
	TP86051	TP11457	139.9-140.5	-	No hits	24-25	PSA.smooth.RGR
2HL	TP29075	TP53824	9.13-9.91	738841209-739667006	HORVU2Hr1G116740-Wound-responsive family protein; HORVU2Hr1G116750-Wound-responsive family protein; HORVU2Hr1G116760-undescribed protein; HORVU2Hr1G116770-Wound-responsive family protein; HORVU2Hr1G116780-Wound-responsive family protein; HORVU2Hr1G116800-Wound-responsive family protein; HORVU2Hr1G116830-Wound-responsive family protein; HORVU2Hr1G116880-Protein kinase superfamily protein; HORVU2Hr…	21	total.length.smooth
	TP4272	TP49325	10.5-13.43	739464417-741108127	HORVU2Hr1G117120- EamA-like transporter family protein; HORVU2Hr1G117140- Cytochrome P450 superfamily protein; HORVU2Hr1G117150- Cytochrome P450 superfamily protein; HORVU2Hr1G117220- Elicitor-responsive protein 3; HORVU2Hr1G117240- unknown function; HORVU2Hr1G117260- Branched-chain-amino-acid aminotransferase-like protein 3, chloroplastic ; HORVU2Hr1G117270- dihydroorotate dehydrogenase; HORVU2H…	22	L4.length.smooth
	TP84675(C)	TP107011(C)	38.55-38.94	760693716-761226479	HORVU2Hr1G125370-HXXXD-type acyl-transferase family protein; HORVU2Hr1G125390-Beta-fructofuranosidase, insoluble isoenzyme 7; HORVU2Hr1G125420-2-succinylbenzoate--CoA ligase; HORVU2Hr1G125430-Thioesterase superfamily protein; HORVU2Hr1G125460-CsAtPR5, putative, expressed; HORVU2Hr1G125480-Signal recognition particle 54 kDa protein 2; HORVU2Hr1G125490-CsAtPR5; HORVU2Hr1G125500-Pathogenesis-related…	24-25	PSA.smooth.AGR
3H	TP34089	TP11405(C)	4.03-4.22	7671110-8258524	HORVU3Hr1G002980- Glycine-rich domain-containing protein 2; HORVU3Hr1G003020- LisH and RanBPM domains containing protein; HORVU3Hr1G003040- EGF domain-specific O-linked N-acetylglucosamine transferase; HORVU3Hr1G003050- glutamate decarboxylase; HORVU3Hr1G003060- demeter-like 1; HORVU3Hr1G003100- RING/U-box superfamily protein; HORVU3Hr1G003110- Glycosyltransferase; HORVU3Hr1G003130- undescribed p…	24	mean.length.smooth
	TP94208(C)	TP69565	42.04-42.6	27566183-28066183	HORVU3Hr1G012710-Chromosome 3B, genomic scaffold, cultivar Chinese Spring;HORVU3Hr1G012740-Chromosome 3B, genomic scaffold, cultivar Chinese Spring;HORVU3Hr1G012760-Disease resistance protein (CC-NBS-LRR class) family;HORVU3Hr1G012770-NAM-like protein;HORVU3Hr1G012800-Disease resistance protein (CC-NBS-LRR class) family;HORVU3Hr1G012820-undescribed protein;HORVU3Hr1G012840-Disease resistance prot…	23-24;24-25	PSA.smooth.AGR
	TP69565	TP105536	42.6-48.67	31006267-31163532	HORVU3Hr1G013890-Cytochrome P450 superfamily protein	22-23;21-24	PSA.smooth.RGR
	TP13555(C)	TP42150(C)	67.56-67.95	486645029-487145029	HORVU3Hr1G063670-Guanine nucleotide-binding protein subunit beta-like protein A; HORVU3Hr1G063680- RING/FYVE/PHD zinc finger superfamily protein; HORVU3Hr1G063690- Chromosome 3B, genomic scaffold, cultivar Chinese Spring	24	total.length.smooth
	TP13555(C)	TP42150(C)	67.56-67.95	486895029-490257957	HORVU3Hr1G063670-Guanine nucleotide-binding protein subunit beta-like protein A;HORVU3Hr1G063680-RING/FYVE/PHD zinc finger superfamily protein;HORVU3Hr1G063690-Chromosome 3B, genomic scaffold, cultivar Chinese Spring;HORVU3Hr1G063710-Methionyl-tRNA formyltransferase;HORVU3Hr1G063720-Methionyl-tRNA formyltransferase;HORVU3Hr1G063730-Pco129446;HORVU3Hr1G063770-Chlorophyll synthase, chloroplastic;HO…	22-23;21-24	total.length.smooth.AGR
	TP32772(C)	TP85701	68.15-68.54	490801071-491081781	HORVU3Hr1G064300-TFIIH basal transcription factor complex helicase XPB subunit;HORVU3Hr1G064320-Glutathione S-transferase family protein	23	L4.length.smooth
	TP76990	TP56916	68.73-69.5	491085580-497561131	HORVU3Hr1G064340-Protein PLASTID MOVEMENT IMPAIRED 2;HORVU3Hr1G064350-UDP-Glycosyltransferase superfamily protein;HORVU3Hr1G064370-RING/U-box superfamily protein;HORVU3Hr1G064390-Alpha/beta fold hydrolase;HORVU3Hr1G064410-Clathrin assembly protein;HORVU3Hr1G064420-hydroxyproline-rich glycoprotein family protein;HORVU3Hr1G064450-lipid phosphate phosphatase 2;HORVU3Hr1G064470-Chitinase family prote…	24	num.leaves
	TP12545(C)	TP97249(C)	82.73-82.93	541657375-542157375	HORVU3Hr1G071640-ovate family protein 2;HORVU3Hr1G071660-Nucleotide/sugar transporter family protein; HORVU3Hr1G071670-Chromosome 3B, genomic scaffold, cultivar Chinese Spring;HORVU3Hr1G071710-undescribed protein	23-24	PSA.smooth.RGR
	TP108195(C)	TP59656(C)	88.71-89.15	555903651-559880170	HORVU3Hr1G073840-unknown function;HORVU3Hr1G073850-exocyst subunit exo70 family protein E1;HORVU3Hr1G073860-chlororespiratory reduction 7;HORVU3Hr1G073870-Glycerophosphodiester phosphodiesterase 1;HORVU3Hr1G073910-exocyst subunit exo70 family protein E1;HORVU3Hr1G073930-undescribed protein;HORVU3Hr1G073940-unknown function;HORVU3Hr1G073950-Protein of unknown function (DUF620);HORVU3Hr1G073960-rec…	24-28	PSA.smooth.AGR
	TP23774	TP72174(C)	101.45-101.91	584055954-584397022	HORVU3Hr1G079540-Late embryogenesis abundant (LEA) hydroxyproline-rich glycoprotein family; HORVU3Hr1G079560-Aquaporin-like superfamily protein; HORVU3Hr1G079600-ATP synthase subunit a;HORVU3Hr1G079620-Protein RETICULATA-RELATED 3, chloroplastic;HORVU3Hr1G079630-Ubiquinol oxidase;HORVU3Hr1G079640-bZIP transcription factor family protein	24-25	PSA.smooth.AGR PSA.smooth.RGR
	TP42607	TP83668	109.16-111.06	597309889-598142854	HORVU3Hr1G082010- Ubiquitin-like domain-containing CTD phosphatase; HORVU3Hr1G082030- unknown function; HORVU3Hr1G082070- serine hydroxymethyltransferase 7; HORVU3Hr1G082080- phosphatidylinositol-4-phosphate 5-kinase family protein; HORVU3Hr1G082110- Sec14p-like phosphatidylinositol transfer family protein; HORVU3Hr1G082130- DNA polymerase I; HORVU3Hr1G082150- Sec14p-like phosphatidylinositol tra…	24	mean.length.smooth
	TP19460	TP42873(C)	118.75-118.95	608001957-608452668	HORVU3Hr1G084500-Protein TIME FOR COFFEE;HORVU3Hr1G084510-Pentatricopeptide repeat-containing protein;HORVU3Hr1G084520-Protein BUD31 homolog 1;HORVU3Hr1G084530-Chromosome 3B, genomic scaffold, cultivar Chinese Spring;HORVU3Hr1G084540-nucleobase-ascorbate transporter 12;HORVU3Hr1G084570-Cytochrome P450 superfamily protein;HORVU3Hr1G084590-Isoprenyl transferase;HORVU3Hr1G084600-3-deoxy-D-manno-octu…	28	num.leaves
	TP53914	TP13642	136.59-137.19	626448494-627363551	HORVU3Hr1G088910-Mitochondrial intermediate peptidase;HORVU3Hr1G088940-L-tyrosine decarboxylase;HORVU3Hr1G088950-Pectin lyase-like superfamily protein;HORVU3Hr1G088970-Nucleic acid-binding, OB-fold-like protein;HORVU3Hr1G088990-Acid phosphatase/vanadium-dependent haloperoxidase-related protein;HORVU3Hr1G088980-3-(3-hydroxy-phenyl)propionate/3-hydroxycinnamic acid hydroxylase 2;HORVU3Hr1G089000-4-…	24-25	PSA.smooth.RGR
	TP63697	TP58206	166.09-166.5	654634159-654741053	HORVU3Hr1G096850-Chromosome 3B, genomic scaffold, cultivar Chinese Spring;HORVU3Hr1G096860-Potassium transporter family protein;HORVU3Hr1G096890-Avr9/Cf-9 rapidly elicited protein	21-22 28	total.length.smooth.AGR num.leaves
	TP64173	TP79836(C)	167.17-167.40	655147031-655191887	No hits	22-23;21-24 24 24	total.length.smooth.AGR num.leaves total.length.smooth
	TP106264	TP15903	171.85-172.64	659935108-660063698	HORVU3Hr1G098730- Leucine-rich repeat receptor-like protein kinase family protein; HORVU3Hr1G098810- FAR1 family, putative	24-25	PSA.smooth.RGR
	TP34488(C)	TP58962	184.35-184.54	667646262-667793172	HORVU3Hr1G105120-Cytochrome P450 superfamily protein;HORVU3Hr1G105130-unknown function;HORVU3Hr1G105140-ABC transporter G family member 53;HORVU3Hr1G105170-expansin B2;HORVU3Hr1G105180-expansin B2;HORVU3Hr1G105190-Glucan endo-1,3-beta-glucosidase GI	22	L4.length.smooth
	TP82474(C)	TP28908(C)	194.14-195.06	675784577-676284577	HORVU3Hr1G108580-Proteasome activator subunit 4;HORVU3Hr1G108590-Orphans transcription factor;HORVU3Hr1G108610-Beta-galactosidase;HORVU3Hr1G108620-Amidohydrolase family;HORVU3Hr1G108630-unknown function;HORVU3Hr1G108660-Transcription factor ORG2;HORVU3Hr1G108670-Transcription factor ORG2;HORVU3Hr1G108680-Transcription factor ORG2;HORVU3Hr1G108690-Calcium-dependent lipid-binding (CaLB domain) fami…	22	L4.length.smooth
4H	TP46344	TP42024	28.41-28.60	15227072-15280385	HORVU4Hr1G006450- Leucine-rich repeat receptor-like protein kinase family protein; HORVU4Hr1G006460- UDP-Glycosyltransferase superfamily protein; HORVU4Hr1G006480- beta glucosidase 43; HORVU4Hr1G006490- undescribed protein; HORVU4Hr1G006500- Eukaryotic peptide chain release factor subunit 1-3	24-25	PSA.smooth.AGR
	TP68072	TP677(C)	95.27-95.47	577391488-577391611	HORVU4Hr1G070720- Auxilin-related protein 2	28	L4.length.smooth
5H	TP33797	TP99308	51.83-52.03	26872808-26974323	No hits	28	num.leaves
	TP96380	TP30788	56.57-56.8	38034733-39723513	HORVU5Hr1G012690-undescribed protein;HORVU5Hr1G012710-ABC1 family protein;HORVU5Hr1G012730-Chromosome 3B, genomic scaffold, cultivar Chinese Spring;HORVU5Hr1G012740-Glucan 1,3-beta-glucosidase;HORVU5Hr1G012770-CBS domain-containing protein YhcV;HORVU5Hr1G012780-homocysteine methyltransferase 2;HORVU5Hr1G012790-Sentrin-specific protease 7;HORVU5Hr1G012810-Lysine-specific demethylase REF6;HORVU5Hr1…	28	num.leaves
5HL	TP89256	TP93147(C)	32.11-32.67	617193479-617222146	HORVU5Hr1G103820-VQ motif-containing protein;HORVU5Hr1G103830-calcium dependent protein kinase 1	23-24	PSA.smooth.RGR
	TP105345(C)	TP57274	52.53-55	635873596-637379040	HORVU5Hr1G111300-BRCA1 C Terminus domain containing protein, expressed;HORVU5Hr1G111310-magnesium chelatase i2;HORVU5Hr1G111330-unknown function;HORVU5Hr1G111340-unknown protein; HORVU5Hr1G111350-Vicilin-like antimicrobial peptides 2-2;HORVU5Hr1G111360-HIT zinc finger;PAPA-1-like conserved region;HORVU5Hr1G111370-undescribed protein;HORVU5Hr1G111380-50S ribosomal protein L36;HORVU5Hr1G111400-Pre-…	24-25	PSA.smooth.RGR
	TP18752(C)	TP30249(C)	73.45-73.88	654708050-654953047	HORVU5Hr1G119090-BTB/POZ domain-containing protein;HORVU5Hr1G119100-BTB/POZ domain-containing protein	23-24	PSA.smooth.RGR
	TP19042	TP52812	90.3-90.75	665288388-666182610	HORVU5Hr1G124120-gibberellin 20 oxidase 2;HORVU5Hr1G124150-30S ribosomal protein S7;HORVU5Hr1G124160-Chlorophyll a-b binding protein 2, chloroplastic;HORVU5Hr1G124170-Protein kinase superfamily protein;HORVU5Hr1G124210-PGR5-LIKE A;HORVU5Hr1G124240-Domain of unknown function (DUF303);HORVU5Hr1G124260-P-loop containing nucleoside triphosphate hydrolases superfamily protein;HORVU5Hr1G124290-P-loop c…	22	L4.length.smooth
	TP107920	TP33183	91.36-91.75	667512605-669806739	HORVU5Hr1G124850-transducin family protein / WD-40 repeat family protein;HORVU5Hr1G124860-Transducin beta-like protein 2;HORVU5Hr1G124880-MATE efflux family protein;HORVU5Hr1G124890-undescribed protein;HORVU5Hr1G124900-unknown function;HORVU5Hr1G124920-DUF1499 family protein;HORVU5Hr1G124940-unknown function;HORVU5Hr1G124950-Orphans transcription factor;HORVU5Hr1G124960-La domain containing prote…	24	L4.length.smooth
	TP33183	TP72365	91.75-92.55	667262605-667762605	HORVU5Hr1G124750-Cytokinin riboside 5'-monophosphate phosphoribohydrolase;HORVU5Hr1G124770-exportin 1A;HORVU5Hr1G124800-Serine/threonine-protein kinase;HORVU5Hr1G124810-receptor kinase 1;HORVU5Hr1G124820-Fatty acyl-CoA reductase 1;HORVU5Hr1G124850-transducin family protein / WD-40 repeat family protein;HORVU5Hr1G124860-Transducin beta-like protein 2;HORVU5Hr1G124880-MATE efflux family protein;HOR…	23	L4.length.smooth
6H	TP2746	TP24183(C)	19.79-19.98	17026280-17194700	HORVU6Hr1G009510- chlororespiratory reduction 6; HORVU6Hr1G009530- pentatricopeptide repeat 336; HORVU6Hr1G009540- Carbohydrate-binding X8 domain superfamily protein; HORVU6Hr1G009550- Chromosome 3B, genomic scaffold, cultivar Chinese Spring; HORVU6Hr1G009560- Protein TIME FOR COFFEE; HORVU6Hr1G009570- Heat shock 70 kDa protein 3; HORVU6Hr1G009620- Mannan endo-1,4-beta-mannosidase 7; HORVU6Hr1G00…	24	num.leaves
	TP53211(C)	TP93845(C)	20.36-29.88	19069675-19569675	HORVU6Hr1G010840- Acyl-coenzyme A oxidase 1; HORVU6Hr1G010850- CCT motif family protein;HORVU6Hr1G010870- Rhamnogalacturonate lyase family protein; HORVU6Hr1G010890- undescribed protein; HORVU6Hr1G010910- Adenine nucleotide alpha hydrolases-like superfamily protein; HORVU6Hr1G010960- AT1G76250-like protein; HORVU6Hr1G010980-2-oxoglutarate (2OG) and Fe(II)-dependent oxygenase superfamily protein; …	22;23;24 24-25	L4.length.smooth PSA.smooth.AGR
	TP66323	TP53005(C)	66.12-66.33	381031879-381106930	HORVU6Hr1G058290- Protein kinase family protein	21-24 28	PSA.smooth.RGR num.leaves
	TP44443	TP35167(C)	70.57-70.94	397162198-401483897	HORVU6Hr1G060000- undescribed protein; HORVU6Hr1G060010- alcohol dehydrogenase 1; HORVU6Hr1G060020- Endosomal targeting BRO1-like domain-containing protein; HORVU6Hr1G060040- DNA binding; HORVU6Hr1G060060- transposon_related? unknown function; HORVU6Hr1G060070- Protein of unknown function, DUF599; HORVU6Hr1G060080- unknown function; HORVU6Hr1G060100- pH-response regulator protein palA/RIM20; HORV…	23-24	PSA.smooth.RGR
	TP97517	TP86277	71.7-71.9	408977700-410509556	HORVU6Hr1G061140- GATA transcription factor 5; HORVU6Hr1G061190- Plant protein of unknown function (DUF247); HORVU6Hr1G061200- Glutaredoxin family protein; HORVU6Hr1G061210- Endoribonuclease Dicer homolog 1; HORVU6Hr1G061220- Aldehyde dehydrogenase family 3 member F1; HORVU6Hr1G061250- Leucine-rich repeat receptor-like protein kinase family protein; HORVU6Hr1G061260-RING/U-box superfamily protein…	24;28	mean.length.smooth
	TP17402(C)	TP41787	74.2-80.58	459335187-500916420	HORVU6Hr1G066340-oxidative stress 3;HORVU6Hr1G066350-Nucleoporin protein Ndc1-Nup;HORVU6Hr1G066380-germin-like protein 1;HORVU6Hr1G066390-Transcription elongation factor 1 homolog;HORVU6Hr1G066400-Histone superfamily protein;HORVU6Hr1G066410-unknown protein;HORVU6Hr1G066420-HXXXD-type acyl-transferase family protein;HORVU6Hr1G066430-Phosphoethanolamine N-methyltransferase 1;HORVU6Hr1G066440-Chrom…	28	num.leaves
	TP80391(C)	TP60469	91.03-92.64	527063886-527398362	HORVU6Hr1G076760- ARM repeat superfamily protein; HORVU6Hr1G076770- E2F transcription factor 1; HORVU6Hr1G076780- Pentatricopeptide repeat-containing protein; HORVU6Hr1G076810- Pyruvate dehydrogenase E1 component subunit alpha; HORVU6Hr1G076820- Hexosyltransferase; HORVU6Hr1G076860- DEAD/DEAH box helicase, putative	21	Mean.length.smooth.first
7H	TP106829	TP93564(C)	7.93-8.15	7054210-7233599	No hits	28	num.leaves
	TP65726(C)	TP105660	33.13-33.7	20873011-20873011	HORVU7Hr1G015660-Disease resistance protein RPM1;HORVU7Hr1G015690-Heat shock 70 kDa protein 17;HORVU7Hr1G015710-glycine-rich protein;HORVU7Hr1G015740-Myeloid leukemia factor 1	24	num.leaves
	TP102184	TP106052(C)	115.57-115.76	479103004-480057755	HORVU7Hr1G080710-DNA-directed RNA polymerase III subunit RPC5;HORVU7Hr1G080740-undescribed protein;HORVU7Hr1G080750-Farnesyl pyrophosphate synthase;HORVU7Hr1G080760-Serine/arginine-rich splicing factor 12;HORVU7Hr1G080770-BTB/POZ domain-containing protein;HORVU7Hr1G080780-CDK5RAP1-like protein;HORVU7Hr1G080790-BTB/POZ domain-containing protein;HORVU7Hr1G080800-ubiquitin-conjugating enzyme 10;HORV…	23;24	L4.length.smooth
	TP31965	TP11623	155.84-156.26	600158965-600507851	HORVU7Hr1G099280-Chromosome 3B, genomic scaffold, cultivar Chinese Spring;HORVU7Hr1G099320-receptor kinase 2;HORVU7Hr1G099330-unknown function;HORVU7Hr1G099340-receptor kinase 1;HORVU7Hr1G099350-undescribed protein;HORVU7Hr1G099370-Leucine-rich repeat receptor-like protein kinase family protein;HORVU7Hr1G099380-Protein of unknown function, DUF547	23	L4.length.smooth
	TP6938	TP58579	172.82-173.2	-	No hits	24	L4.length.smooth
	TP23255(C)	TP32384	176.36-177.31	622036305-622536305	HORVU7Hr1G107180-auxin response factor 4;HORVU7Hr1G107190-Heat shock 70 kDa protein C;HORVU7Hr1G107210-UDP-Glycosyltransferase superfamily protein;HORVU7Hr1G107270-SAUR-like auxin-responsive protein family	23	L4.length.smooth
	TP8164	TP103594(C)	177.93-180.24	624836756-625336756	HORVU7Hr1G108260-U-box domain-containing protein 38;HORVU7Hr1G108270-HISTIDINE TRIAD NUCLEOTIDE-BINDING 2;HORVU7Hr1G108230-phosphoglycerate kinase;HORVU7Hr1G108280-MADS-box transcription factor 29;HORVU7Hr1G108320-GNS1/SUR4 membrane protein family;HORVU7Hr1G108330-unknown protein; HORVU7Hr1G108350-undescribed protein;HORVU7Hr1G108360-auxin response factor 16;HORVU7Hr1G108370-Nuclear transcription…	22-23;21-24	PSA.smooth.RGR
	TP103594(C)	TP37064	180.24-180.42	625086756-625141160	HORVU7Hr1G108370-Nuclear transcription factor Y subunit C-2;HORVU7Hr1G108380-Zinc finger MYM-type protein 5;HORVU7Hr1G108390-PPR repeat containing protein;HORVU7Hr1G108400-Coffea canephora DH200=94 genomic scaffold, scaffold_4654	23-24	PSA.smooth.RGR
	TP44686	TP53282	186.58-187.91	631274039-631774039	HORVU7Hr1G110720-Glutaredoxin family protein; HORVU7Hr1G110730-Ubiquitin-protein ligase; HORVU7Hr1G110750-unknown function; HORVU7Hr1G110760-UDP-Glycosyltransferase superfamily protein; HORVU7Hr1G110770-UDP-Glycosyltransferase superfamily protein; HORVU7Hr1G110790-TRICHOME BIREFRINGENCE-LIKE 5; HORVU7Hr1G110810-Glutaredoxin family protein; HORVU7Hr1G110820-Chromosome 3B, genomic scaffold, cultiva…	24	mean.length.smooth
	TP22801(C)	TP13599	193.08-193.28	636374551-636874551	HORVU7Hr1G113080-PATATIN-like protein 5;HORVU7Hr1G113110-Protein phosphatase 2C family protein;HORVU7Hr1G113160-Protein phosphatase 2C family protein;HORVU7Hr1G113200-calmodulin 5;HORVU7Hr1G113210-Mog1/PsbP/DUF1795-like photosystem II reaction center PsbP family protein;HORVU7Hr1G113230-Red chlorophyll catabolite reductase;HORVU7Hr1G113270-Chitinase family protein;HORVU7Hr1G113290-unknown functio…	21-22; 23-24;21-24	PSA.smooth.RGR

## Sheet: Table S6-Genetic corr. control
	PSA.smooth.21	PSA.smooth.24	PSA.smooth.28	PSA.smooth.AGR.21to22	PSA.smooth.AGR.22to23	PSA.smooth.AGR.23to24	PSA.smooth.AGR.24to25	PSA.smooth.AGR.21to24	PSA.smooth.AGR.24to28	PSA.smooth.RGR.21to22	PSA.smooth.RGR.22to23	PSA.smooth.RGR.23to24	PSA.smooth.RGR.24to25	PSA.smooth.RGR.21to24	total.length.smooth.21	total.length.smooth.28	total.length.smooth.AGR.24to28	mean.length.smooth.21	mean.length.smooth.24	mean.length.smooth.28	mean.length.smooth.AGR.21to22	mean.length.smooth.AGR.24to28	mean.length.smooth.RGR.21to22	mean.length.smooth.RGR.22to23	mean.length.smooth.RGR.21to24	mean.length.smooth.RGR.24to28	num.leaves.28	L4.length.smooth.21	L4.length.smooth.22	L4.length.smooth.24	L4.length.smooth.25	L4.length.smooth.26	L4.length.smooth.27	L4.length.smooth.28
PSA.smooth.21	1	0.742012	0.722826	0.518275	0.545913	0.56092	0.567663	0.552652	0.57991	-0.279119	-0.184214	-0.104332	-0.0475035	-0.2035	0.716883	0.512021	0.24178	0.687725	0.55455	0.482617	0.0443341	0.125493	-0.0907598	-0.016682	-0.0129647	0.0371845	0.237822	0.455855	0.485764	0.467114	0.408837	0.330348	0.264117	0.18345
PSA.smooth.24	0.742012	1	0.943457	0.920653	0.912874	0.875665	0.813964	0.916159	0.74344	0.19661	0.181494	0.123431	0.0411698	0.173684	0.420895	0.659459	0.387061	0.47146	0.401486	0.469403	0.197511	0.260091	0.127834	0.211639	0.227738	0.194085	0.392926	0.26935	0.299444	0.318017	0.289808	0.227788	0.167298	0.102492
PSA.smooth.28	0.722826	0.943457	1	0.876711	0.903084	0.921472	0.926267	0.917299	0.909196	0.211103	0.257059	0.285668	0.290414	0.262152	0.41663	0.704136	0.465952	0.456882	0.374423	0.458836	0.170122	0.274332	0.104195	0.219393	0.240969	0.215866	0.443539	0.267873	0.294959	0.315287	0.296027	0.246851	0.185025	0.122209
PSA.smooth.AGR.21to22	0.518275	0.920653	0.876711	1	0.976649	0.907578	0.804074	0.973423	0.680942	0.526381	0.453812	0.297609	0.11841	0.450158	0.201847	0.615333	0.405164	0.287839	0.265897	0.396529	0.231545	0.293094	0.200777	0.287818	0.311754	0.253082	0.390853	0.109492	0.138029	0.17578	0.17886	0.15004	0.103865	0.0657018
PSA.smooth.AGR.22to23	0.545913	0.912874	0.903084	0.976649	1	0.970373	0.885668	0.998265	0.751734	0.531953	0.542691	0.442301	0.270386	0.533193	0.215048	0.63456	0.437507	0.316329	0.278757	0.443536	0.19311	0.34946	0.159939	0.262552	0.288592	0.306479	0.37628	0.128125	0.163083	0.21854	0.233257	0.209833	0.160498	0.117123
PSA.smooth.AGR.23to24	0.56092	0.875665	0.921472	0.907578	0.970373	1	0.964791	0.978956	0.843288	0.48584	0.571466	0.567849	0.454879	0.570289	0.234263	0.645676	0.482374	0.34416	0.299926	0.478068	0.163922	0.378262	0.124377	0.240572	0.263961	0.329187	0.361172	0.134696	0.172607	0.24897	0.278679	0.268822	0.22358	0.174129
PSA.smooth.AGR.24to25	0.567663	0.813964	0.926267	0.804074	0.885668	0.964791	1	0.906169	0.938963	0.387644	0.514008	0.601242	0.594139	0.526443	0.266245	0.647183	0.510116	0.360269	0.308055	0.468422	0.139276	0.358908	0.0971817	0.229587	0.246077	0.305071	0.369101	0.152538	0.186206	0.258307	0.288711	0.284382	0.242236	0.190681
PSA.smooth.AGR.21to24	0.552652	0.916159	0.917299	0.973423	0.998265	0.978956	0.906169	1	0.778006	0.521273	0.536014	0.454321	0.300006	0.53127	0.221903	0.643391	0.45202	0.323595	0.287556	0.449709	0.196675	0.349158	0.161403	0.266175	0.291012	0.304179	0.380866	0.127025	0.161772	0.221026	0.238323	0.218265	0.170737	0.125722
PSA.smooth.AGR.24to28	0.57991	0.74344	0.909196	0.680942	0.751734	0.843288	0.938963	0.778006	1	0.222939	0.34048	0.47205	0.581708	0.360994	0.329006	0.652255	0.504796	0.360571	0.287194	0.396212	0.11791	0.27801	0.0773203	0.213103	0.223552	0.226147	0.433936	0.206826	0.230649	0.255794	0.255753	0.231421	0.178961	0.129471
PSA.smooth.RGR.21to22	-0.279119	0.19661	0.211103	0.526381	0.531953	0.48584	0.387644	0.521273	0.222939	1	0.911913	0.694842	0.421923	0.919309	-0.435282	0.176146	0.249254	-0.309813	-0.20519	0.0601999	0.118313	0.298356	0.210127	0.273469	0.293467	0.334085	0.129907	-0.314997	-0.295545	-0.218137	-0.12655	-0.0579561	-0.03884	-0.000644112
PSA.smooth.RGR.22to23	-0.184214	0.181494	0.257059	0.453812	0.542691	0.571466	0.514008	0.536014	0.34048	0.911913	1	0.90555	0.668521	0.995213	-0.359202	0.210338	0.29368	-0.209234	-0.144504	0.157222	0.0402212	0.379078	0.115845	0.20669	0.230402	0.404429	0.100112	-0.237649	-0.21118	-0.113387	-0.00803987	0.067378	0.0778873	0.100686
PSA.smooth.RGR.23to24	-0.104332	0.123431	0.285668	0.297609	0.442301	0.567849	0.601242	0.454321	0.47205	0.694842	0.90555	1	0.902821	0.915781	-0.260345	0.225796	0.342372	-0.119669	-0.0739199	0.20291	-0.00640496	0.371714	0.0453363	0.151002	0.169238	0.384116	0.0780892	-0.184045	-0.156785	-0.034222	0.0804663	0.167992	0.185798	0.194027
PSA.smooth.RGR.24to25	-0.0475035	0.0411698	0.290414	0.11841	0.270386	0.454879	0.594139	0.300006	0.581708	0.421923	0.668521	0.902821	1	0.700038	-0.15369	0.219138	0.343988	-0.0623926	-0.0398583	0.164	-0.0463981	0.281736	-0.0101465	0.115308	0.124071	0.286561	0.0968445	-0.115426	-0.100139	-0.00336845	0.0926304	0.174183	0.19463	0.199029
PSA.smooth.RGR.21to24	-0.2035	0.173684	0.262152	0.450158	0.533193	0.570289	0.526443	0.53127	0.360994	0.919309	0.995213	0.915781	0.700038	1	-0.375128	0.21216	0.307979	-0.224095	-0.1471	0.148084	0.0548028	0.368034	0.131485	0.223905	0.245404	0.393677	0.106284	-0.259704	-0.235187	-0.132656	-0.0226475	0.0598552	0.0761694	0.100488
total.length.smooth.21	0.716883	0.420895	0.41663	0.201847	0.215048	0.234263	0.266245	0.221903	0.329006	-0.435282	-0.359202	-0.260345	-0.15369	-0.375128	1	0.43533	0.168717	0.687219	0.587445	0.400181	0.035662	-0.0453325	-0.127104	-0.120062	-0.122874	-0.14231	0.245402	0.625245	0.621669	0.547995	0.436204	0.319295	0.230219	0.148364
total.length.smooth.28	0.512021	0.659459	0.704136	0.615333	0.63456	0.645676	0.647183	0.643391	0.652255	0.176146	0.210338	0.225796	0.219138	0.21216	0.43533	1	0.775475	0.383193	0.285666	0.321997	0.218316	0.160397	0.170141	0.248456	0.278359	0.130099	0.793897	0.334766	0.339769	0.325275	0.256173	0.182858	0.112551	0.0611025
total.length.smooth.AGR.24to28	0.24178	0.387061	0.465952	0.405164	0.437507	0.482374	0.510116	0.45202	0.504796	0.249254	0.29368	0.342372	0.343988	0.307979	0.168717	0.775475	1	0.133271	0.0821781	0.0732458	0.11059	0.0222309	0.101575	0.0876705	0.0945983	0.0228375	0.72095	0.0407087	0.0538303	0.109154	0.14241	0.15123	0.136324	0.133292
mean.length.smooth.21	0.687725	0.47146	0.456882	0.287839	0.316329	0.34416	0.360269	0.323595	0.360571	-0.309813	-0.209234	-0.119669	-0.0623926	-0.224095	0.687219	0.383193	0.133271	1	0.73515	0.631758	0.0174219	0.137608	-0.17129	-0.0612055	-0.0709615	0.00910871	0.0519515	0.419228	0.455268	0.511523	0.499864	0.458444	0.399906	0.318519
mean.length.smooth.24	0.55455	0.401486	0.374423	0.265897	0.278757	0.299926	0.308055	0.287556	0.287194	-0.20519	-0.144504	-0.0739199	-0.0398583	-0.1471	0.587445	0.285666	0.0821781	0.73515	1	0.743583	0.388005	0.0171041	0.151898	0.11254	0.115236	-0.160204	-0.0854577	0.365953	0.41586	0.528041	0.542009	0.525176	0.483288	0.388158
mean.length.smooth.28	0.482617	0.469403	0.458836	0.396529	0.443536	0.478068	0.468422	0.449709	0.396212	0.0601999	0.157222	0.20291	0.164	0.148084	0.400181	0.321997	0.0732458	0.631758	0.743583	1	0.206843	0.666167	0.0514935	0.195725	0.229179	0.520769	-0.20268	0.271096	0.333277	0.42824	0.465019	0.470864	0.432455	0.353914
mean.length.smooth.AGR.21to22	0.0443341	0.197511	0.170122	0.231545	0.19311	0.163922	0.139276	0.196675	0.11791	0.118313	0.0402212	-0.00640496	-0.0463981	0.0548028	0.035662	0.218316	0.11059	0.0174219	0.388005	0.206843	1	-0.132007	0.960744	0.776686	0.783131	-0.194985	0.116768	0.00773317	-0.0045348	0.0799072	0.0505593	0.037519	0.0370266	0.00220197
mean.length.smooth.AGR.24to28	0.125493	0.260091	0.274332	0.293094	0.34946	0.378262	0.358908	0.349158	0.27801	0.298356	0.379078	0.371714	0.281736	0.368034	-0.0453325	0.160397	0.0222309	0.137608	0.0171041	0.666167	-0.132007	1	-0.0962848	0.166494	0.208038	0.97697	-0.214314	0.00701515	0.0491912	0.0711646	0.109529	0.138312	0.126859	0.108398
mean.length.smooth.RGR.21to22	-0.0907598	0.127834	0.104195	0.200777	0.159939	0.124377	0.0971817	0.161403	0.0773203	0.210127	0.115845	0.0453363	-0.0101465	0.131485	-0.127104	0.170141	0.101575	-0.17129	0.151898	0.0514935	0.960744	-0.0962848	1	0.839294	0.842126	-0.120913	0.151475	-0.0848544	-0.112031	-0.0498167	-0.0848519	-0.0933133	-0.0852417	-0.0991484
mean.length.smooth.RGR.22to23	-0.016682	0.211639	0.219393	0.287818	0.262552	0.240572	0.229587	0.266175	0.213103	0.273469	0.20669	0.151002	0.115308	0.223905	-0.120062	0.248456	0.0876705	-0.0612055	0.11254	0.195725	0.776686	0.166494	0.839294	1	0.988889	0.147254	0.186251	-0.0464678	-0.0732299	-0.0269492	-0.0816766	-0.0976721	-0.110085	-0.129185
mean.length.smooth.RGR.21to24	-0.0129647	0.227738	0.240969	0.311754	0.288592	0.263961	0.246077	0.291012	0.223552	0.293467	0.230402	0.169238	0.124071	0.245404	-0.122874	0.278359	0.0945983	-0.0709615	0.115236	0.229179	0.783131	0.208038	0.842126	0.988889	1	0.194304	0.196304	-0.0264889	-0.0482281	-0.0130561	-0.0717786	-0.0913418	-0.10911	-0.134976
mean.length.smooth.RGR.24to28	0.0371845	0.194085	0.215866	0.253082	0.306479	0.329187	0.305071	0.304179	0.226147	0.334085	0.404429	0.384116	0.286561	0.393677	-0.14231	0.130099	0.0228375	0.00910871	-0.160204	0.520769	-0.194985	0.97697	-0.120913	0.147254	0.194304	1	-0.179995	-0.0494217	-0.012365	-0.0185181	0.0159057	0.0450191	0.0384519	0.0335655
num.leaves.28	0.237822	0.392926	0.443539	0.390853	0.37628	0.361172	0.369101	0.380866	0.433936	0.129907	0.100112	0.0780892	0.0968445	0.106284	0.245402	0.793897	0.72095	0.0519515	-0.0854577	-0.20268	0.116768	-0.214314	0.151475	0.186251	0.196304	-0.179995	1	0.214129	0.17764	0.0965935	-0.000753314	-0.0818908	-0.148403	-0.167278
L4.length.smooth.21	0.455855	0.26935	0.267873	0.109492	0.128125	0.134696	0.152538	0.127025	0.206826	-0.314997	-0.237649	-0.184045	-0.115426	-0.259704	0.625245	0.334766	0.0407087	0.419228	0.365953	0.271096	0.00773317	0.00701515	-0.0848544	-0.0464678	-0.0264889	-0.0494217	0.214129	1	0.918091	0.741266	0.571001	0.363651	0.184865	0.0379918
L4.length.smooth.22	0.485764	0.299444	0.294959	0.138029	0.163083	0.172607	0.186206	0.161772	0.230649	-0.295545	-0.21118	-0.156785	-0.100139	-0.235187	0.621669	0.339769	0.0538303	0.455268	0.41586	0.333277	-0.0045348	0.0491912	-0.112031	-0.0732299	-0.0482281	-0.012365	0.17764	0.918091	1	0.846128	0.695456	0.499745	0.32251	0.16392
L4.length.smooth.24	0.467114	0.318017	0.315287	0.17578	0.21854	0.24897	0.258307	0.221026	0.255794	-0.218137	-0.113387	-0.034222	-0.00336845	-0.132656	0.547995	0.325275	0.109154	0.511523	0.528041	0.42824	0.0799072	0.0711646	-0.0498167	-0.0269492	-0.0130561	-0.0185181	0.0965935	0.741266	0.846128	1	0.939264	0.825214	0.682413	0.520798
L4.length.smooth.25	0.408837	0.289808	0.296027	0.17886	0.233257	0.278679	0.288711	0.238323	0.255753	-0.12655	-0.00803987	0.0804663	0.0926304	-0.0226475	0.436204	0.256173	0.14241	0.499864	0.542009	0.465019	0.0505593	0.109529	-0.0848519	-0.0816766	-0.0717786	0.0159057	-0.000753314	0.571001	0.695456	0.939264	1	0.954576	0.847157	0.696735
L4.length.smooth.26	0.330348	0.227788	0.246851	0.15004	0.209833	0.268822	0.284382	0.218265	0.231421	-0.0579561	0.067378	0.167992	0.174183	0.0598552	0.319295	0.182858	0.15123	0.458444	0.525176	0.470864	0.037519	0.138312	-0.0933133	-0.0976721	-0.0913418	0.0450191	-0.0818908	0.363651	0.499745	0.825214	0.954576	1	0.955189	0.839332
L4.length.smooth.27	0.264117	0.167298	0.185025	0.103865	0.160498	0.22358	0.242236	0.170737	0.178961	-0.03884	0.0778873	0.185798	0.19463	0.0761694	0.230219	0.112551	0.136324	0.399906	0.483288	0.432455	0.0370266	0.126859	-0.0852417	-0.110085	-0.10911	0.0384519	-0.148403	0.184865	0.32251	0.682413	0.847157	0.955189	1	0.944796
L4.length.smooth.28	0.18345	0.102492	0.122209	0.0657018	0.117123	0.174129	0.190681	0.125722	0.129471	-0.000644112	0.100686	0.194027	0.199029	0.100488	0.148364	0.0611025	0.133292	0.318519	0.388158	0.353914	0.00220197	0.108398	-0.0991484	-0.129185	-0.134976	0.0335655	-0.167278	0.0379918	0.16392	0.520798	0.696735	0.839332	0.944796	1

## Sheet: Table S7-Genetic corr. salt
	PSA.smooth.21	PSA.smooth.24	PSA.smooth.28	PSA.smooth.AGR.21to22	PSA.smooth.AGR.22to23	PSA.smooth.AGR.23to24	PSA.smooth.AGR.24to25	PSA.smooth.AGR.21to24	PSA.smooth.AGR.24to28	PSA.smooth.RGR.21to22	PSA.smooth.RGR.22to23	PSA.smooth.RGR.23to24	PSA.smooth.RGR.24to25	PSA.smooth.RGR.21to24	total.length.smooth.21	total.length.smooth.24	total.length.smooth.AGR.21to22	total.length.smooth.AGR.22to23	total.length.smooth.AGR.21to24	total.length.smooth.RGR.21to22	total.length.smooth.RGR.22to23	total.length.smooth.RGR.21to24	total.length.smooth.RGR.24to28	mean.length.smooth.21	mean.length.smooth.24	mean.length.smooth.28	mean.length.smooth.AGR.21to22	mean.length.smooth.AGR.22to23	mean.length.smooth.AGR.23to24	mean.length.smooth.AGR.24to25	mean.length.smooth.AGR.21to24	mean.length.smooth.RGR.21to22	mean.length.smooth.RGR.22to23	mean.length.smooth.RGR.23to24	mean.length.smooth.RGR.21to24	num.leaves.24	num.leaves.28	L4.length.smooth.22	L4.length.smooth.23	L4.length.smooth.24	L4.length.smooth.25	L4.length.smooth.26	L4.length.smooth.27	L4.length.smooth.28
PSA.smooth.21	1	0.691418	0.642059	0.469306	0.503126	0.505026	0.48055	0.503245	0.42888	-0.171666	-0.0901656	-0.109106	-0.154219	-0.133917	0.695544	0.546624	0.316812	0.323814	0.329348	-0.0353482	0.0257128	0.000700223	-0.159945	0.605028	0.440941	0.428243	0.172628	0.163121	0.152038	0.164287	0.171351	0.0885709	0.112555	0.0981189	0.105225	0.229155	0.198418	0.424466	0.409604	0.425049	0.406289	0.369755	0.318638	0.279008
PSA.smooth.24	0.691418	1	0.942459	0.919934	0.91237	0.858275	0.771688	0.916197	0.652539	0.35771	0.306678	0.126504	-0.0712304	0.286237	0.499794	0.78792	0.669929	0.653086	0.661704	0.33295	0.332145	0.315882	-0.14475	0.429753	0.360352	0.459011	0.207662	0.235606	0.289783	0.31764	0.274522	0.160165	0.208322	0.255127	0.236415	0.485397	0.411323	0.458493	0.392976	0.417594	0.404416	0.367887	0.307142	0.208029
PSA.smooth.28	0.642059	0.942459	1	0.885128	0.908193	0.911286	0.898545	0.923109	0.843006	0.38201	0.386386	0.302241	0.188815	0.383772	0.468303	0.763633	0.662506	0.647847	0.660821	0.341875	0.341208	0.331397	-0.0494618	0.386953	0.330046	0.436322	0.230085	0.264265	0.307932	0.320902	0.299576	0.19152	0.242014	0.281279	0.274593	0.478421	0.433266	0.380555	0.336175	0.359595	0.355462	0.339074	0.297306	0.226239
PSA.smooth.AGR.21to22	0.469306	0.919934	0.885128	1	0.971604	0.880806	0.755382	0.970607	0.59923	0.663021	0.555409	0.280085	-0.00416984	0.545516	0.328794	0.744771	0.706799	0.671087	0.682052	0.441527	0.395162	0.39076	-0.0986433	0.305049	0.273816	0.397228	0.171404	0.207255	0.2829	0.310435	0.249932	0.141773	0.194584	0.267	0.234788	0.482537	0.416242	0.353742	0.268545	0.294905	0.291019	0.27249	0.229351	0.142177
PSA.smooth.AGR.22to23	0.503126	0.91237	0.908193	0.971604	1	0.956607	0.848468	0.998209	0.670554	0.649908	0.646496	0.439559	0.146863	0.626094	0.348411	0.753819	0.696034	0.690869	0.701547	0.428871	0.428812	0.420523	-0.0695174	0.312402	0.247729	0.387842	0.172293	0.193176	0.274026	0.32331	0.240125	0.142552	0.183264	0.260312	0.227663	0.510505	0.444079	0.376693	0.297688	0.318991	0.312023	0.290331	0.238697	0.152439
PSA.smooth.AGR.23to24	0.505026	0.858275	0.911286	0.880806	0.956607	1	0.951654	0.96395	0.790423	0.58346	0.658632	0.569058	0.342865	0.647139	0.356339	0.720662	0.649709	0.66237	0.676071	0.39518	0.423706	0.418034	-0.0076448	0.289458	0.224819	0.358324	0.180273	0.190024	0.256138	0.307295	0.233572	0.152058	0.1816	0.241384	0.221716	0.491312	0.449932	0.352086	0.295059	0.312468	0.307874	0.291182	0.24009	0.168099
PSA.smooth.AGR.24to25	0.48055	0.771688	0.898545	0.755382	0.848468	0.951654	1	0.870601	0.917618	0.4768	0.590351	0.626556	0.539107	0.601315	0.338946	0.638067	0.566367	0.580783	0.598624	0.346358	0.37973	0.383027	0.0747717	0.256179	0.215278	0.330777	0.196557	0.208754	0.248187	0.283344	0.241965	0.175067	0.203917	0.231669	0.229358	0.420589	0.418152	0.273905	0.251377	0.265221	0.267417	0.263894	0.231515	0.187453
PSA.smooth.AGR.21to24	0.503245	0.916197	0.923109	0.970607	0.998209	0.96395	0.870601	1	0.70216	0.643959	0.638311	0.448835	0.176903	0.623908	0.348227	0.751527	0.694846	0.687676	0.699661	0.429983	0.427128	0.421054	-0.0575209	0.311285	0.254884	0.39247	0.180347	0.202534	0.278111	0.323242	0.248136	0.15089	0.192141	0.263001	0.234469	0.503958	0.442034	0.366693	0.291951	0.314385	0.310019	0.291713	0.24335	0.16031
PSA.smooth.AGR.24to28	0.42888	0.652539	0.843006	0.59923	0.670554	0.790423	0.917618	0.70216	1	0.326916	0.413109	0.509941	0.571952	0.44303	0.310902	0.557317	0.493808	0.479308	0.496477	0.29587	0.292036	0.298883	0.108593	0.199599	0.185901	0.27495	0.210998	0.256686	0.271809	0.264482	0.275253	0.209467	0.261297	0.257495	0.269138	0.36075	0.401308	0.176947	0.187553	0.194347	0.194975	0.199479	0.194015	0.181807
PSA.smooth.RGR.21to22	-0.171666	0.35771	0.38201	0.663021	0.649908	0.58346	0.4768	0.643959	0.326916	1	0.886892	0.613068	0.29864	0.90316	-0.187549	0.321964	0.463656	0.423303	0.433656	0.506359	0.415348	0.438359	0.0686737	-0.118385	-0.0901024	0.0453313	0.00766317	0.0475805	0.132222	0.169583	0.0771985	0.0504425	0.0874804	0.165129	0.122175	0.305663	0.297242	-0.0303775	-0.0757964	-0.0630603	-0.055916	-0.0432194	-0.0387988	-0.049877
PSA.smooth.RGR.22to23	-0.0901656	0.306678	0.386386	0.555409	0.646496	0.658632	0.590351	0.638311	0.413109	0.886892	1	0.874064	0.564674	0.99283	-0.137604	0.311027	0.410466	0.434625	0.443987	0.450025	0.458992	0.473609	0.123823	-0.0878392	-0.117952	0.0464053	0.00621132	0.0131127	0.0995226	0.177806	0.0473211	0.041928	0.0538938	0.13467	0.0940425	0.326286	0.311112	0.0233384	-0.0084401	-0.0032997	-0.00105445	0.00533335	-0.00221707	-0.0108618
PSA.smooth.RGR.23to24	-0.109106	0.126504	0.302241	0.280085	0.439559	0.569058	0.626556	0.448835	0.509941	0.613068	0.874064	1	0.87038	0.884162	-0.149769	0.146248	0.223243	0.29009	0.302845	0.311429	0.386952	0.406039	0.240292	-0.115357	-0.144374	-0.00870453	0.0142352	-0.00591211	0.0357375	0.111807	0.0152834	0.0460237	0.0304946	0.0672227	0.0576167	0.2102	0.229485	-0.0507607	-0.0368809	-0.036131	-0.0232719	-0.00171904	0.00292818	0.0242027
PSA.smooth.RGR.24to25	-0.154219	-0.0712304	0.188815	-0.00416984	0.146863	0.342865	0.539107	0.176903	0.571952	0.29864	0.564674	0.87038	1	0.609816	-0.168226	-0.046852	0.0236683	0.0834952	0.0997467	0.155503	0.225499	0.254532	0.336956	-0.156843	-0.138029	-0.0650878	0.0256515	0.00849921	-0.00557106	0.0273448	0.00684722	0.0590135	0.0408538	0.0211226	0.0434679	0.03379	0.112804	-0.182174	-0.11934	-0.124125	-0.101756	-0.0607592	-0.0272007	0.0359826
PSA.smooth.RGR.21to24	-0.133917	0.286237	0.383772	0.545516	0.626094	0.647139	0.601315	0.623908	0.44303	0.90316	0.99283	0.884162	0.609816	1	-0.17008	0.28499	0.400153	0.415525	0.427078	0.458923	0.452203	0.472627	0.150349	-0.11456	-0.120046	0.0390723	0.0123504	0.0249423	0.102492	0.170695	0.0558735	0.0525673	0.0670647	0.137985	0.103736	0.303422	0.298915	-0.0166981	-0.0421776	-0.0354409	-0.0276763	-0.0133605	-0.0119335	-0.0112083
total.length.smooth.21	0.695544	0.499794	0.468303	0.328794	0.348411	0.356339	0.338946	0.348227	0.310902	-0.187549	-0.137604	-0.149769	-0.168226	-0.17008	1	0.527907	0.245678	0.251368	0.245293	-0.173572	-0.100254	-0.150898	-0.361674	0.538295	0.508645	0.528582	0.210515	0.20885	0.200477	0.191921	0.230826	0.115361	0.129571	0.122586	0.140479	0.166937	0.0537525	0.487533	0.465308	0.464318	0.435923	0.378771	0.298579	0.235649
total.length.smooth.24	0.546624	0.78792	0.763633	0.744771	0.753819	0.720662	0.638067	0.751527	0.557317	0.321964	0.311027	0.146248	-0.046852	0.28499	0.527907	1	0.887983	0.87037	0.875731	0.492232	0.495623	0.465759	-0.289664	0.370748	0.245081	0.480502	0.156038	0.243717	0.382981	0.467534	0.297121	0.143594	0.239024	0.367936	0.287835	0.758943	0.541461	0.609209	0.565299	0.553055	0.494064	0.407654	0.303661	0.180798
total.length.smooth.AGR.21to22	0.316812	0.669929	0.662506	0.706799	0.696034	0.649709	0.566367	0.694846	0.493808	0.463656	0.410466	0.223243	0.0236683	0.400153	0.245678	0.887983	1	0.952917	0.951045	0.817729	0.730558	0.713672	-0.265507	0.205818	0.0602632	0.332332	-0.0683673	0.0823808	0.303592	0.435935	0.134224	-0.0492131	0.101488	0.323511	0.159836	0.808159	0.527621	0.408968	0.374695	0.363449	0.319066	0.255795	0.186882	0.080679
total.length.smooth.AGR.22to23	0.323814	0.653086	0.647847	0.671087	0.690869	0.66237	0.580783	0.687676	0.479308	0.423303	0.434625	0.29009	0.0834952	0.415525	0.251368	0.87037	0.952917	1	0.996988	0.79886	0.841847	0.815655	-0.186866	0.206585	0.0281253	0.305272	-0.0927869	-0.0207793	0.185121	0.367171	0.039396	-0.0799384	-0.00555599	0.208179	0.0637463	0.824007	0.536534	0.458984	0.426545	0.411825	0.361987	0.294633	0.215401	0.115476
total.length.smooth.AGR.21to24	0.329348	0.661704	0.660821	0.682052	0.701547	0.676071	0.598624	0.699661	0.496477	0.433656	0.443987	0.302845	0.0997467	0.427078	0.245293	0.875731	0.951045	0.996988	1	0.793246	0.83678	0.818456	-0.140414	0.213489	0.0370618	0.307399	-0.074727	-0.00487751	0.185782	0.355662	0.0512321	-0.0622813	0.00952781	0.206446	0.0738192	0.807661	0.555301	0.455803	0.427477	0.415771	0.370479	0.309377	0.235626	0.136521
total.length.smooth.RGR.21to22	-0.0353482	0.33295	0.341875	0.441527	0.428871	0.39518	0.346358	0.429983	0.29587	0.506359	0.450025	0.311429	0.155503	0.458923	-0.173572	0.492232	0.817729	0.79886	0.793246	1	0.900134	0.908791	-0.0851549	-0.0421714	-0.212463	0.0457094	-0.342816	-0.192415	0.0620543	0.252311	-0.154255	-0.289376	-0.147013	0.109794	-0.106192	0.627621	0.375913	0.0583043	0.0560783	0.0444373	0.0273303	0.0113854	0.00714548	-0.0428077
total.length.smooth.RGR.22to23	0.0257128	0.332145	0.341208	0.395162	0.428812	0.423706	0.37973	0.427128	0.292036	0.415348	0.458992	0.386952	0.225499	0.452203	-0.100254	0.495623	0.730558	0.841847	0.83678	0.900134	1	0.992176	0.0165039	-0.0143338	-0.227509	0.0290982	-0.331274	-0.297759	-0.079369	0.159776	-0.249939	-0.290942	-0.261163	-0.0381644	-0.210308	0.640417	0.400911	0.174034	0.169664	0.152794	0.124108	0.0969262	0.0710379	0.0208524
total.length.smooth.RGR.21to24	0.000700223	0.315882	0.331397	0.39076	0.420523	0.418034	0.383027	0.421054	0.298883	0.438359	0.473609	0.406039	0.254532	0.472627	-0.150898	0.465759	0.713672	0.815655	0.818456	0.908791	0.992176	1	0.0907187	-0.0282752	-0.234158	0.00850483	-0.32422	-0.289478	-0.0925167	0.13149	-0.249415	-0.281434	-0.250927	-0.0504564	-0.210367	0.595896	0.40809	0.134749	0.137714	0.12521	0.106264	0.0918342	0.0806399	0.0353096
total.length.smooth.RGR.24to28	-0.159945	-0.14475	-0.0494618	-0.0986433	-0.0695174	-0.0076448	0.0747717	-0.0575209	0.108593	0.0686737	0.123823	0.240292	0.336956	0.150349	-0.361674	-0.289664	-0.265507	-0.186866	-0.140414	-0.0851549	0.0165039	0.0907187	1	-0.183797	-0.118112	-0.297556	0.0461875	-0.0433883	-0.181449	-0.286831	-0.0826042	0.0592757	-0.0251833	-0.170132	-0.0634973	-0.297585	0.347962	-0.293273	-0.257342	-0.223702	-0.154689	-0.0521078	0.0606484	0.165075
mean.length.smooth.21	0.605028	0.429753	0.386953	0.305049	0.312402	0.289458	0.256179	0.311285	0.199599	-0.118385	-0.0878392	-0.115357	-0.156843	-0.11456	0.538295	0.370748	0.205818	0.206585	0.213489	-0.0421714	-0.0143338	-0.0282752	-0.183797	1	0.646755	0.664117	0.0527205	0.10989	0.133849	0.166882	0.115063	-0.06895	0.0121948	0.0487546	-0.000551837	0.00305188	-0.144118	0.38579	0.4038	0.436127	0.455691	0.460353	0.437403	0.3766
mean.length.smooth.24	0.440941	0.360352	0.330046	0.273816	0.247729	0.224819	0.215278	0.254884	0.185901	-0.0901024	-0.117952	-0.144374	-0.138029	-0.120046	0.508645	0.245081	0.0602632	0.0281253	0.0370618	-0.212463	-0.227509	-0.234158	-0.118112	0.646755	1	0.756802	0.538635	0.427454	0.238929	0.0735351	0.439866	0.391609	0.297994	0.121988	0.294916	-0.277445	-0.263869	0.343539	0.294842	0.356545	0.424487	0.473428	0.471529	0.402835
mean.length.smooth.28	0.428243	0.459011	0.436322	0.397228	0.387842	0.358324	0.330777	0.39247	0.27495	0.0453313	0.0464053	-0.00870453	-0.0650878	0.0390723	0.528582	0.480502	0.332332	0.305272	0.307399	0.0457094	0.0290982	0.00850483	-0.297556	0.664117	0.756802	1	0.35807	0.448163	0.523254	0.575298	0.506533	0.261852	0.363794	0.440478	0.408664	0.0692244	-0.274939	0.457289	0.435186	0.474792	0.507329	0.51775	0.478822	0.400244
mean.length.smooth.AGR.21to22	0.172628	0.207662	0.230085	0.171404	0.172293	0.180273	0.196557	0.180347	0.210998	0.00766317	0.00621132	0.0142352	0.0256515	0.0123504	0.210515	0.156038	-0.0683673	-0.0927869	-0.074727	-0.342816	-0.331274	-0.32422	0.0461875	0.0527205	0.538635	0.35807	1	0.802493	0.430471	0.103279	0.807069	0.969146	0.757927	0.371061	0.763855	-0.208326	-0.0223396	0.151732	0.151196	0.184018	0.214807	0.232669	0.233448	0.212628
mean.length.smooth.AGR.22to23	0.163121	0.235606	0.264265	0.207255	0.193176	0.190024	0.208754	0.202534	0.256686	0.0475805	0.0131127	-0.00591211	0.00849921	0.0249423	0.20885	0.243717	0.0823808	-0.0207793	-0.00487751	-0.192415	-0.297759	-0.289478	-0.0433883	0.10989	0.427454	0.448163	0.802493	1	0.833177	0.491931	0.989461	0.834865	0.983781	0.786014	0.968461	-0.0670559	0.0275588	0.11034	0.105396	0.143221	0.167984	0.181096	0.195046	0.157559
mean.length.smooth.AGR.23to24	0.152038	0.289783	0.307932	0.2829	0.274026	0.256138	0.248187	0.278111	0.271809	0.132222	0.0995226	0.0357375	-0.00557106	0.102492	0.200477	0.382981	0.303592	0.185121	0.185782	0.0620543	-0.079369	-0.0925167	-0.181449	0.133849	0.238929	0.523254	0.430471	0.833177	1	0.854444	0.861604	0.484794	0.852141	0.981304	0.87166	0.222198	0.0888776	0.172016	0.131798	0.152671	0.153827	0.140842	0.129086	0.0715004
mean.length.smooth.AGR.24to25	0.164287	0.31764	0.320902	0.310435	0.32331	0.307295	0.283344	0.323242	0.264482	0.169583	0.177806	0.111807	0.0273448	0.170695	0.191921	0.467534	0.435935	0.367171	0.355662	0.252311	0.159776	0.13149	-0.286831	0.166882	0.0735351	0.575298	0.103279	0.491931	0.854444	1	0.561095	0.145176	0.53127	0.872401	0.590635	0.458824	0.0825931	0.27515	0.233714	0.229086	0.202378	0.159343	0.114372	0.0444704
mean.length.smooth.AGR.21to24	0.171351	0.274522	0.299576	0.249932	0.240125	0.233572	0.241965	0.248136	0.275253	0.0771985	0.0473211	0.0152834	0.00684722	0.0558735	0.230826	0.297121	0.134224	0.039396	0.0512321	-0.154255	-0.249939	-0.249415	-0.0826042	0.115063	0.439866	0.506533	0.807069	0.989461	0.861604	0.561095	1	0.83838	0.973231	0.816032	0.979508	-0.00823203	0.0298742	0.161436	0.143235	0.177565	0.198311	0.204291	0.206951	0.160706
mean.length.smooth.RGR.21to22	0.0885709	0.160165	0.19152	0.141773	0.142552	0.152058	0.175067	0.15089	0.209467	0.0504425	0.041928	0.0460237	0.0590135	0.0525673	0.115361	0.143594	-0.0492131	-0.0799384	-0.0622813	-0.289376	-0.290942	-0.281434	0.0592757	-0.06895	0.391609	0.261852	0.969146	0.834865	0.484794	0.145176	0.83838	1	0.821288	0.445877	0.826599	-0.142045	0.0378886	0.098364	0.112692	0.139124	0.159204	0.170041	0.177157	0.169119
mean.length.smooth.RGR.22to23	0.112555	0.208322	0.242014	0.194584	0.183264	0.1816	0.203917	0.192141	0.261297	0.0874804	0.0538938	0.0304946	0.0408538	0.0670647	0.129571	0.239024	0.101488	-0.00555599	0.00952781	-0.147013	-0.261163	-0.250927	-0.0251833	0.0121948	0.297994	0.363794	0.757927	0.983781	0.852141	0.53127	0.973231	0.821288	1	0.830119	0.983717	-0.00916699	0.0857404	0.0752938	0.0771526	0.106868	0.11978	0.123764	0.1372	0.107568
mean.length.smooth.RGR.23to24	0.0981189	0.255127	0.281279	0.267	0.260312	0.241384	0.231669	0.263001	0.257495	0.165129	0.13467	0.0672227	0.0211226	0.137985	0.122586	0.367936	0.323511	0.208179	0.206446	0.109794	-0.0381644	-0.0504564	-0.170132	0.0487546	0.121988	0.440478	0.371061	0.786014	0.981304	0.872401	0.816032	0.445877	0.830119	1	0.859356	0.280101	0.132975	0.139808	0.108146	0.122855	0.11447	0.0934565	0.0810287	0.0262356
mean.length.smooth.RGR.21to24	0.105225	0.236415	0.274593	0.234788	0.227663	0.221716	0.229358	0.234469	0.269138	0.122175	0.0940425	0.0576167	0.0434679	0.103736	0.140479	0.287835	0.159836	0.0637463	0.0738192	-0.106192	-0.210308	-0.210367	-0.0634973	-0.000551837	0.294916	0.408664	0.763855	0.968461	0.87166	0.590635	0.979508	0.826599	0.983717	0.859356	1	0.0638523	0.0944878	0.117027	0.109666	0.137301	0.146214	0.143221	0.143773	0.107455
num.leaves.24	0.229155	0.485397	0.478421	0.482537	0.510505	0.491312	0.420589	0.503958	0.36075	0.305663	0.326286	0.2102	0.03379	0.303422	0.166937	0.758943	0.808159	0.824007	0.807661	0.627621	0.640417	0.595896	-0.297585	0.00305188	-0.277445	0.0692244	-0.208326	-0.0670559	0.222198	0.458824	-0.00823203	-0.142045	-0.00916699	0.280101	0.0638523	1	0.595106	0.37829	0.367981	0.323336	0.236447	0.126287	0.021131	-0.0581705
num.leaves.28	0.198418	0.411323	0.433266	0.416242	0.444079	0.449932	0.418152	0.442034	0.401308	0.297242	0.311112	0.229485	0.112804	0.298915	0.0537525	0.541461	0.527621	0.536534	0.555301	0.375913	0.400911	0.40809	0.347962	-0.144118	-0.263869	-0.274939	-0.0223396	0.0275588	0.0888776	0.0825931	0.0298742	0.0378886	0.0857404	0.132975	0.0944878	0.595106	1	0.160165	0.13757	0.110651	0.0573815	0.00466208	-0.0130276	-0.0371318
L4.length.smooth.22	0.424466	0.458493	0.380555	0.353742	0.376693	0.352086	0.273905	0.366693	0.176947	-0.0303775	0.0233384	-0.0507607	-0.182174	-0.0166981	0.487533	0.609209	0.408968	0.458984	0.455803	0.0583043	0.174034	0.134749	-0.293273	0.38579	0.343539	0.457289	0.151732	0.11034	0.172016	0.27515	0.161436	0.098364	0.0752938	0.139808	0.117027	0.37829	0.160165	1	0.848095	0.837452	0.760015	0.630321	0.472157	0.283102
L4.length.smooth.23	0.409604	0.392976	0.336175	0.268545	0.297688	0.295059	0.251377	0.291951	0.187553	-0.0757964	-0.0084401	-0.0368809	-0.11934	-0.0421776	0.465308	0.565299	0.374695	0.426545	0.427477	0.0560783	0.169664	0.137714	-0.257342	0.4038	0.294842	0.435186	0.151196	0.105396	0.131798	0.233714	0.143235	0.112692	0.0771526	0.108146	0.109666	0.367981	0.13757	0.848095	1	0.969413	0.890295	0.767858	0.601252	0.469509
L4.length.smooth.24	0.425049	0.417594	0.359595	0.294905	0.318991	0.312468	0.265221	0.314385	0.194347	-0.0630603	-0.0032997	-0.036131	-0.124125	-0.0354409	0.464318	0.553055	0.363449	0.411825	0.415771	0.0444373	0.152794	0.12521	-0.223702	0.436127	0.356545	0.474792	0.184018	0.143221	0.152671	0.229086	0.177565	0.139124	0.106868	0.122855	0.137301	0.323336	0.110651	0.837452	0.969413	1	0.96688	0.871159	0.718742	0.586331
L4.length.smooth.25	0.406289	0.404416	0.355462	0.291019	0.312023	0.307874	0.267417	0.310019	0.194975	-0.055916	-0.00105445	-0.0232719	-0.101756	-0.0276763	0.435923	0.494064	0.319066	0.361987	0.370479	0.0273303	0.124108	0.106264	-0.154689	0.455691	0.424487	0.507329	0.214807	0.167984	0.153827	0.202378	0.198311	0.159204	0.11978	0.11447	0.146214	0.236447	0.0573815	0.760015	0.890295	0.96688	1	0.961834	0.846573	0.721129
L4.length.smooth.26	0.369755	0.367887	0.339074	0.27249	0.290331	0.291182	0.263894	0.291713	0.199479	-0.0432194	0.00533335	-0.00171904	-0.0607592	-0.0133605	0.378771	0.407654	0.255795	0.294633	0.309377	0.0113854	0.0969262	0.0918342	-0.0521078	0.460353	0.473428	0.51775	0.232669	0.181096	0.140842	0.159343	0.204291	0.170041	0.123764	0.0934565	0.143221	0.126287	0.00466208	0.630321	0.767858	0.871159	0.961834	1	0.944638	0.833985
L4.length.smooth.27	0.318638	0.307142	0.297306	0.229351	0.238697	0.24009	0.231515	0.24335	0.194015	-0.0387988	-0.00221707	0.00292818	-0.0272007	-0.0119335	0.298579	0.303661	0.186882	0.215401	0.235626	0.00714548	0.0710379	0.0806399	0.0606484	0.437403	0.471529	0.478822	0.233448	0.195046	0.129086	0.114372	0.206951	0.177157	0.1372	0.0810287	0.143773	0.021131	-0.0130276	0.472157	0.601252	0.718742	0.846573	0.944638	1	0.905982
L4.length.smooth.28	0.279008	0.208029	0.226239	0.142177	0.152439	0.168099	0.187453	0.16031	0.181807	-0.049877	-0.0108618	0.0242027	0.0359826	-0.0112083	0.235649	0.180798	0.080679	0.115476	0.136521	-0.0428077	0.0208524	0.0353096	0.165075	0.3766	0.402835	0.400244	0.212628	0.157559	0.0715004	0.0444704	0.160706	0.169119	0.107568	0.0262356	0.107455	-0.0581705	-0.0371318	0.283102	0.469509	0.586331	0.721129	0.833985	0.905982	1
